# Supplementary material for: Diagnostic delay is common for patients with axial spondyloarthritis: results from the National Early Inflammatory Arthritis Audit
Source: Rheumatology (Oxford). 2021 May 12;61(2):734–42. doi: 10.1093/rheumatology/keab428 (PMC8824413; doi:10.1093/rheumatology/keab428)
Supplement: keab428_supplementary_data [file keab428_supplementary_data.zip]

Archive with 2 entries (2 files):
- rhe-21-0163-File004.docx
- rhe-21-0163-File005.docx
